# Supplementary material for: Timekeeping in the hindbrain: a multi-oscillatory circadian centre in the mouse dorsal vagal complex
Source: Commun Biol. 2020 May 8;3:225. doi: 10.1038/s42003-020-0960-y (PMC7210107; doi:10.1038/s42003-020-0960-y)
Supplement: Supplementary file 4 — Supplementary Data 1 [file 42003_2020_960_MOESM4_ESM.xlsx]

## Sheet: FIGURE 1
B - Crosscorrelation values																			C - Time of peak [CT]					D - Period [h]					H - Rayleigh plots for phase clustering [CT of peak]								I - Phase clustering details											J -Frequency histogram of single cell lags
	AP-NTS											AP- 4th V ep								AP	NTS	4thVep			AP	NTS	4thVep			AP				NTS				Synchrony parameter r											Lag frequency [%]
Hour	Slice#1	Slice#2	Slice#3	Slice#4	Slice#5	Slice#6	Slice#7	Slice#8	Confidence interval		Hour	Slice#1	Slice#2	Slice#3	Slice#4	Slice#5	Confidence interval		Slice#1	10.25	12.25			Slice#1	25.5	24				Day2	Day5			Day2	Day5			AP					NTS						AP
-72	0	0	0	0	0	0	0	0			-72	0	0	0	0	0			Slice#2	11	13			Slice#2	24.5	24			Cell#1	7	15		Cell#1	9.75	11.75			Day2	Day3	Day4	Day5		Day2	Day3	Day4	Day5		Lag	Slice#1
-71	0.001187	-0.002173	-0.002973	-0.002973	-0.011734	-0.007175	-0.007725	-0.003267	1		-71	0.005008	0.005008	0.016733	-0.014711	0.005062	1		Slice#3	10.75	11.75	22.25		Slice#3	24.5	24.5	22		Cell#2	7	24		Cell#2	6.75	-1.25		Slice#1	0.939986	0.861391	0.38292	0.147453		0.756207	0.518983	0.333213	0.296416		-10	0
-70	-0.00645	-0.005366	-0.010338	-0.010338	-0.02355	-0.021892	-0.014694	-0.009697	0.707107		-70	0.016879	0.016879	0.033188	-0.027813	0.013982	0.707107		Slice#4	9.25	11.25	20.25		Slice#4	25	24	23.5		Cell#3	11	18		Cell#3	6.75	4.75		Slice#2	0.954272	0.922935	0.67475	0.653956		0.765564	0.625973	0.551274	0.464677		-9	0
-69	-0.024981	-0.017091	-0.024912	-0.024912	-0.044165	-0.043025	-0.030168	-0.023166	0.57735		-69	0.039793	0.039793	0.059588	-0.057074	0.033104	0.57735		Slice#5	10.5	13.5	21.25		Slice#5	25.5	25	24.5		Cell#4	11	14		Cell#4	7.75	8.75		Slice#3	0.901792	0.825503	0.695365	0.611072		0.780667	0.686674	0.533039	0.211368		-8	0
-68	-0.049651	-0.038618	-0.044481	-0.044481	-0.071092	-0.068804	-0.055926	-0.041498	0.5		-68	0.0687	0.0687	0.096576	-0.103233	0.059097	0.5		Slice#6	9.25	11.25			Slice#6	25	25			Cell#5	11	14		Cell#5	9.75	3.75		Slice#4	0.92856	0.885585	0.734202	0.514873		0.762094	0.661055	0.48891	0.32247		-7	0
-67	-0.074434	-0.067808	-0.065476	-0.065476	-0.100433	-0.095028	-0.086278	-0.06233	0.447214		-67	0.09742	0.09742	0.137313	-0.158003	0.087119	0.447214		Slice#7	10	12	22		Slice#7	24	24	21.5		Cell#6	10	14		Cell#6	8.75	8.75		Slice#5	0.937597	0.86545	0.64253	0.187201		0.508476	0.497054	0.171497	0.220799		-6	0
-66	-0.096622	-0.100725	-0.086162	-0.086162	-0.127062	-0.120222	-0.115419	-0.079381	0.408248		-66	0.122595	0.122595	0.175671	-0.203816	0.114212	0.408248		Slice#8	9	10	17		Slice#8	23.5	23.5	23		Cell#7	11	16		Cell#7	10.75	3.75		Slice#6	0.911143	0.870218	0.489626	0.474094		0.813802	0.804412	0.313676	0.100355		-5	0
-65	-0.114541	-0.133544	-0.105624	-0.105624	-0.149885	-0.143703	-0.140105	-0.095511	0.377964		-65	0.144321	0.144321	0.213688	-0.238673	0.139283	0.377964												Cell#8	11	10		Cell#8	9.75	26.75		Slice#7	0.955524	0.889574	0.66438	0.36551		0.902769	0.787406	0.359873	0.310237		-4	4.7619
-64	-0.127844	-0.163079	-0.121969	-0.121969	-0.164057	-0.165106	-0.158339	-0.109152	0.353553		-64	0.161938	0.161938	0.245166	-0.256141	0.164114	0.353553												Cell#9	10	12		Cell#9	10.75	6.75		Slice#8	0.902769	0.879377	0.648539	0.562107		0.70851	0.592218	0.289352	0.493304		-3	0
-63	-0.137639	-0.187193	-0.133785	-0.133785	-0.1719	-0.184755	-0.172821	-0.123007	0.333333		-63	0.176987	0.176987	0.271032	-0.261829	0.189105	0.333333												Cell#10	12	18		Cell#10	10.75	10.75													-2	9.52381
-62	-0.144349	-0.205463	-0.139957	-0.139957	-0.171145	-0.201921	-0.180902	-0.138893	0.316228		-62	0.190774	0.190774	0.292306	-0.255959	0.214693	0.316228												Cell#11	10	12		Cell#11	11.75	17.75													-1	4.7619
-61	-0.148463	-0.218223	-0.140345	-0.140345	-0.165804	-0.216582	-0.184125	-0.153941	0.301511		-61	0.204047	0.204047	0.308313	-0.242856	0.239157	0.301511												Cell#12	10	13		Cell#12	6.75	10.75													0	33.3333
-60	-0.149772	-0.22554	-0.13587	-0.13587	-0.154823	-0.228451	-0.182707	-0.165016	0.288675		-60	0.214655	0.214655	0.317078	-0.224507	0.260596	0.288675												Cell#13	9	11		Cell#13	19.75	12.75			SD lag										1	33.3333
-59	-0.147741	-0.227207	-0.12728	-0.12728	-0.140221	-0.237529	-0.176774	-0.168747	0.27735		-59	0.221472	0.221472	0.316776	-0.200009	0.276907	0.27735												Cell#14	10	15		Cell#14	9.75	9.75			AP					NTS					2	9.52381
-58	-0.142733	-0.222661	-0.114047	-0.114047	-0.121101	-0.243652	-0.166242	-0.163681	0.267261		-58	0.220401	0.220401	0.306333	-0.171164	0.286496	0.267261												Cell#15	9	13		Cell#15	9.75	9.75		Slice#1	1.37841	2.24987	5.26851	6.96864		2.90894	4.74492	8.21352	6.35198		3	0
-57	-0.134811	-0.211965	-0.095876	-0.095876	-0.095369	-0.24703	-0.151436	-0.149039	0.258199		-57	0.209375	0.209375	0.289517	-0.140529	0.287524	0.258199												Cell#16	10	16		Cell#16	10.75	20.75		Slice#2	1.18668	1.54695	3.50006	3.71212		2.86675	4.40373	5.94919	5.61178		4	4.7619
-56	-0.124024	-0.196568	-0.072372	-0.072372	-0.068417	-0.248559	-0.13313	-0.127335	0.25		-56	0.189081	0.189081	0.25884	-0.112426	0.279519	0.25												Cell#17	9	16		Cell#17	7.75	22.75		Slice#3	1.79179	2.40977	3.69526	5.28984		2.76948	3.30225	4.215	6.93016		5	0
-55	-0.110916	-0.17747	-0.044466	-0.044466	-0.042916	-0.247185	-0.112549	-0.101314	0.242536		-55	0.162656	0.162656	0.22296	-0.089396	0.260898	0.242536												Cell#18	9	13		Cell#18	8.75	7.75		Slice#4	1.51202	1.93842	3.25258	4.50849		2.91769	3.61804	4.70477	6.72613		6	0
-54	-0.09617	-0.156001	-0.014146	-0.014146	-0.018966	-0.244625	-0.090729	-0.073879	0.235702		-54	0.130391	0.130391	0.181965	-0.075437	0.232167	0.235702												Cell#19	9	13		Cell#19	12.75	20.75		Slice#5	1.39892	2.07183	3.53873	6.08488		4.40017	4.69226	6.05834	9.07079		7	0
-53	-0.081501	-0.133558	0.016002	0.016002	-0.000664	-0.240027	-0.069316	-0.047689	0.229416		-53	0.095118	0.095118	0.133871	-0.0679	0.193859	0.229416												Cell#20	10	12		Cell#20	12.75	20.75		Slice#6	1.69623	2.06474	4.55826	4.79461		2.50065	2.56896	5.47485	6.70207		8	0
-52	-0.068078	-0.111699	0.043127	0.043127	0.008687	-0.234678	-0.049547	-0.023998	0.223607		-52	0.055197	0.055197	0.082839	-0.071326	0.148153	0.223607												Cell#21	10	14		Cell#21	11.75	31.75		Slice#7	1.18223	1.89336	3.6794	5.16681		2.08993	2.82517	5.29899	6.26805		9	0
-51	-0.056874	-0.092302	0.063826	0.063826	0.008521	-0.229103	-0.033457	-0.003293	0.218218		-51	0.011327	0.011327	0.033501	-0.070913	0.097561	0.218218												Cell#22	9	16		Cell#22	13.75	10.75		Slice#8	1.81497	2.00652	3.54061	4.7774		4.38294	6.46058	8.12036	8.51725		10	0
-50	-0.050058	-0.077423	0.076808	0.076808	-0.004383	-0.224279	-0.023402	0.013437	0.213201		-50	-0.034052	-0.034052	-0.013478	-0.078073	0.04512	0.213201												Cell#23	7	6		Cell#23	11.75	18.75
-49	-0.047579	-0.068648	0.079241	0.079241	-0.028114	-0.220144	-0.020229	0.023724	0.208514		-49	-0.07727	-0.07727	-0.053538	-0.089979	-0.006591	0.208514												Cell#24	10	19		Cell#24	16.75	16.75
-48	-0.051028	-0.067103	0.07098	0.07098	-0.06114	-0.216709	-0.025254	0.025253	0.204124		-48	-0.116362	-0.116362	-0.083458	-0.098021	-0.054585	0.204124												Cell#25	11	14		Cell#25	11.75	5.75
-47	-0.060446	-0.072817	0.052209	0.052209	-0.103677	-0.21399	-0.039858	0.015112	0.2		-47	-0.148099	-0.148099	-0.104135	-0.099678	-0.096563	0.2												Cell#26	9	12		Cell#26	10.75	6.75
-46	-0.075297	-0.085943	0.023642	0.023642	-0.153191	-0.212865	-0.062801	-0.00436	0.196116		-46	-0.169786	-0.169786	-0.112866	-0.130645	-0.130896	0.196116												Cell#27	9	10		Cell#27	10.75	12.75
-45	-0.094443	-0.106139	-0.013891	-0.013891	-0.208312	-0.213585	-0.093055	-0.036693	0.19245		-45	-0.180792	-0.180792	-0.108589	-0.147875	-0.155565	0.19245												Cell#28	9	12		Cell#28	11.75	16.75
-44	-0.11726	-0.132776	-0.058431	-0.058431	-0.263716	-0.215546	-0.129199	-0.074465	0.188982		-44	-0.180811	-0.180811	-0.092976	-0.154595	-0.171227	0.188982												Cell#29	9	12		Cell#29	10.75	21.75
-43	-0.142554	-0.164029	-0.106878	-0.106878	-0.315101	-0.218731	-0.167497	-0.118472	0.185695		-43	-0.169652	-0.169652	-0.065072	-0.17598	-0.177173	0.185695												Cell#30	9	7		Cell#30	5.75	1.75
-42	-0.169154	-0.197357	-0.155882	-0.155882	-0.355693	-0.223375	-0.205117	-0.16357	0.182574		-42	-0.146764	-0.146764	-0.028263	-0.18943	-0.172728	0.182574												Cell#31	10	9		Cell#31	12.75	15.75
-41	-0.194759	-0.229852	-0.201645	-0.201645	-0.381948	-0.229224	-0.239942	-0.209646	0.179605		-41	-0.112606	-0.112606	0.016592	-0.191813	-0.15848	0.179605												Cell#32	9	7		Cell#32	13.75	9.75
-40	-0.217584	-0.259087	-0.240961	-0.240961	-0.395292	-0.234437	-0.269567	-0.254202	0.176777		-40	-0.067639	-0.067639	0.065609	-0.192192	-0.134606	0.176777												Cell#33	8	8		Cell#33	11.75	22.75
-39	-0.236732	-0.282513	-0.270927	-0.270927	-0.391621	-0.239097	-0.292191	-0.292576	0.174078		-39	-0.013598	-0.013598	0.115626	-0.182697	-0.10306	0.174078												Cell#34	9	10		Cell#34	8.75	9.75
-38	-0.251051	-0.298823	-0.287434	-0.287434	-0.372342	-0.24248	-0.306053	-0.31928	0.171499		-38	0.045133	0.045133	0.162831	-0.162041	-0.06626	0.171499																Cell#35	12.75	11.75
-37	-0.259241	-0.306461	-0.288453	-0.288453	-0.33976	-0.244082	-0.30936	-0.330754	0.169031		-37	0.10614	0.10614	0.202638	-0.133951	-0.025385	0.169031																Cell#36	13.75	19.75
-36	-0.259366	-0.303788	-0.273096	-0.273096	-0.298567	-0.242855	-0.301656	-0.325174	0.166667		-36	0.165772	0.165772	0.232136	-0.104095	0.015969	0.166667																Cell#37	13.75	10.75
-35	-0.251221	-0.290004	-0.24171	-0.24171	-0.244695	-0.238283	-0.283686	-0.301932	0.164399		-35	0.220418	0.220418	0.250055	-0.071375	0.054382	0.164399																Cell#38	11.75	10.75
-34	-0.234533	-0.264058	-0.196243	-0.196243	-0.183059	-0.229984	-0.253245	-0.2632	0.162221		-34	0.265748	0.265748	0.25193	-0.037954	0.086716	0.162221																Cell#39	14.75	14.75
-33	-0.209442	-0.226832	-0.138819	-0.138819	-0.112737	-0.217054	-0.212822	-0.208873	0.160128		-33	0.299948	0.299948	0.236487	-0.006849	0.110866	0.160128																Cell#40	6.75	1.75
-32	-0.176321	-0.179703	-0.07175	-0.07175	-0.040769	-0.199377	-0.16459	-0.142228	0.158114		-32	0.319051	0.319051	0.205132	0.023615	0.124022	0.158114																Cell#41	12.75	16.75
-31	-0.136512	-0.124539	0.00191	0.00191	0.030719	-0.176658	-0.110241	-0.066109	0.156174		-31	0.321209	0.321209	0.157488	0.052167	0.124881	0.156174																Cell#42	10.75	17.75
-30	-0.091534	-0.064377	0.07829	0.07829	0.102772	-0.14939	-0.05257	0.016169	0.154303		-30	0.305449	0.305449	0.097303	0.078772	0.112749	0.154303																Cell#43	10.75	13.75
-29	-0.042777	-0.001812	0.153004	0.153004	0.155412	-0.117897	0.005559	0.098048	0.152499		-29	0.271526	0.271526	0.027303	0.110325	0.086344	0.152499																Cell#44	14.75	7.75
-28	0.006645	0.060056	0.221532	0.221532	0.196819	-0.084403	0.060827	0.172701	0.150756		-28	0.219728	0.219728	-0.050168	0.141277	0.046721	0.150756																Cell#45	11.75	15.75
-27	0.053585	0.117505	0.278212	0.278212	0.221023	-0.050304	0.109724	0.234583	0.149071		-27	0.152132	0.152132	-0.129777	0.173174	-0.004821	0.149071																Cell#46	14.75	11.75
-26	0.095851	0.166851	0.316696	0.316696	0.222187	-0.016632	0.148753	0.278455	0.147442		-26	0.072621	0.072621	-0.209761	0.213321	-0.065577	0.147442
-25	0.130104	0.204475	0.331449	0.331449	0.203606	0.015663	0.175255	0.302289	0.145865		-25	-0.015261	-0.015261	-0.28383	0.254471	-0.131856	0.145865
-24	0.153111	0.227402	0.319163	0.319163	0.167694	0.045513	0.186894	0.308953	0.144338		-24	-0.105987	-0.105987	-0.349162	0.288647	-0.200003	0.144338
-23	0.163018	0.234337	0.278554	0.278554	0.117273	0.073007	0.18204	0.295376	0.142857		-23	-0.19392	-0.19392	-0.399007	0.317992	-0.266497	0.142857
-22	0.159049	0.224932	0.21127	0.21127	0.059884	0.096739	0.160506	0.264352	0.141421		-22	-0.273778	-0.273778	-0.432818	0.336678	-0.327448	0.141421
-21	0.140791	0.20006	0.121298	0.121298	-0.000508	0.11678	0.12428	0.21372	0.140028		-21	-0.339119	-0.339119	-0.444081	0.347798	-0.37863	0.140028
-20	0.10946	0.161772	0.016	0.016	-0.059861	0.133189	0.07745	0.143283	0.138675		-20	-0.38431	-0.38431	-0.430668	0.349794	-0.416183	0.138675
-19	0.066423	0.113235	-0.096044	-0.096044	-0.110519	0.146197	0.023875	0.05819	0.137361		-19	-0.404278	-0.404278	-0.387855	0.346071	-0.437143	0.137361
-18	0.016285	0.059705	-0.205027	-0.205027	-0.152671	0.157366	-0.030888	-0.032738	0.136083		-18	-0.394976	-0.394976	-0.319392	0.340167	-0.436913	0.136083
-17	-0.035674	0.006711	-0.301681	-0.301681	-0.178946	0.167824	-0.08051	-0.117253	0.13484		-17	-0.353094	-0.353094	-0.221333	0.336271	-0.414247	0.13484
-16	-0.083645	-0.039864	-0.378197	-0.378197	-0.184483	0.178755	-0.121494	-0.188866	0.133631		-16	-0.27835	-0.27835	-0.101513	0.339234	-0.366458	0.133631
-15	-0.122357	-0.073277	-0.428168	-0.428168	-0.164549	0.192732	-0.147584	-0.239833	0.132453		-15	-0.174324	-0.174324	0.028874	0.346733	-0.292883	0.132453
-14	-0.146809	-0.090197	-0.446384	-0.446384	-0.119	0.210802	-0.156312	-0.266302	0.131306		-14	-0.048641	-0.048641	0.153173	0.362252	-0.194533	0.131306
-13	-0.153269	-0.087247	-0.429346	-0.429346	-0.044603	0.235163	-0.14585	-0.266819	0.130189		-13	0.086232	0.086232	0.253599	0.372002	-0.07287	0.130189
-12	-0.14036	-0.062798	-0.375115	-0.375115	0.054328	0.267445	-0.113186	-0.235503	0.129099		-12	0.211451	0.211451	0.313716	0.368894	0.065848	0.129099
-11	-0.106678	-0.015988	-0.284624	-0.284624	0.172795	0.307805	-0.057402	-0.17411	0.128037		-11	0.305413	0.305413	0.325976	0.35242	0.211457	0.128037
-10	-0.050451	0.052932	-0.162314	-0.162314	0.300437	0.356239	0.021026	-0.086085	0.127		-10	0.35027	0.35027	0.286314	0.315914	0.347707	0.127
-9	0.027782	0.142371	-0.015033	-0.015033	0.426436	0.413431	0.120491	0.023268	0.125988		-9	0.337587	0.337587	0.202924	0.265315	0.454474	0.125988
-8	0.1264	0.249472	0.148333	0.148333	0.541403	0.479858	0.238032	0.147868	0.125		-8	0.273278	0.273278	0.086326	0.205462	0.511611	0.125
-7	0.243445	0.369803	0.317771	0.317771	0.640894	0.555327	0.366586	0.277541	0.124035		-7	0.172382	0.172382	-0.05008	0.150132	0.503176	0.124035
-6	0.374803	0.497979	0.482596	0.482596	0.714693	0.640494	0.499814	0.410911	0.123091		-6	0.051513	0.051513	-0.193686	0.118101	0.427218	0.123091
-5	0.513554	0.627443	0.632468	0.632468	0.761832	0.732657	0.629969	0.541416	0.122169		-5	-0.077401	-0.077401	-0.337416	0.115657	0.293069	0.122169
-4	0.64845	0.748365	0.756148	0.756148	0.778053	0.825923	0.745116	0.668455	0.121268		-4	-0.207323	-0.207323	-0.47362	0.145882	0.119994	0.121268
-3	0.763585	0.846904	0.841885	0.841885	0.757605	0.909183	0.830851	0.779511	0.120386		-3	-0.33472	-0.33472	-0.598612	0.193487	-0.069446	0.120386
-2	0.839086	0.908774	0.874995	0.874995	0.698172	0.966637	0.873328	0.855546	0.119523		-2	-0.457586	-0.457586	-0.708195	0.238783	-0.255967	0.119523
-1	0.858241	0.921182	0.843538	0.843538	0.601127	0.98494	0.863849	0.873135	0.118678		-1	-0.573677	-0.573677	-0.796424	0.264469	-0.428878	0.118678
0	0.814152	0.880459	0.745881	0.745881	0.492525	0.95747	0.804218	0.824963	0.117851		0	-0.678327	-0.678327	-0.855225	0.26053	-0.580257	0.117851
1	0.709945	0.784125	0.594894	0.594894	0.356954	0.887975	0.68302	0.702803	0.118678		1	-0.74526	-0.74526	-0.856499	0.211731	-0.684309	0.118678
2	0.579167	0.660103	0.419081	0.419081	0.224761	0.795982	0.548394	0.544913	0.119523		2	-0.766342	-0.766342	-0.827726	0.165127	-0.745445	0.119523
3	0.443484	0.523289	0.245374	0.245374	0.111316	0.695658	0.413503	0.373191	0.120386		3	-0.72379	-0.72379	-0.756693	0.158236	-0.73998	0.120386
4	0.314076	0.386342	0.083796	0.083796	0.021411	0.596889	0.284349	0.20748	0.121268		4	-0.634413	-0.634413	-0.649114	0.188814	-0.679375	0.121268
5	0.194793	0.257956	-0.063016	-0.063016	-0.045073	0.504735	0.16533	0.059877	0.122169		5	-0.520559	-0.520559	-0.519068	0.233563	-0.588919	0.122169
6	0.087517	0.143226	-0.192615	-0.192615	-0.087206	0.421536	0.061254	-0.063082	0.123091		6	-0.395726	-0.395726	-0.378689	0.274737	-0.48571	0.123091
7	-0.005863	0.045569	-0.301713	-0.301713	-0.110785	0.34858	-0.02455	-0.162193	0.124035		7	-0.264621	-0.264621	-0.234291	0.30011	-0.378356	0.124035
8	-0.082408	-0.031866	-0.385114	-0.385114	-0.114045	0.286725	-0.087974	-0.236602	0.125		8	-0.131212	-0.131212	-0.09714	0.308878	-0.266629	0.125
9	-0.136692	-0.08552	-0.437989	-0.437989	-0.096206	0.236722	-0.128121	-0.285695	0.125988		9	0.000522	0.000522	0.029569	0.301959	-0.150196	0.125988
10	-0.164475	-0.112565	-0.45666	-0.45666	-0.055578	0.198039	-0.141824	-0.30865	0.127		10	0.125021	0.125021	0.140467	0.283337	-0.030921	0.127
11	-0.163205	-0.112319	-0.439666	-0.439666	0.004229	0.170626	-0.12937	-0.305821	0.128037		11	0.234769	0.234769	0.231525	0.255662	0.085195	0.128037
12	-0.132496	-0.086396	-0.387624	-0.387624	0.078403	0.153439	-0.092074	-0.27634	0.129099		12	0.319767	0.319767	0.297839	0.21995	0.189576	0.129099
13	-0.074907	-0.038506	-0.303689	-0.303689	0.160527	0.144931	-0.032608	-0.222857	0.130189		13	0.375506	0.375506	0.3351	0.177821	0.275719	0.130189
14	0.005732	0.027066	-0.193468	-0.193468	0.246385	0.143279	0.043822	-0.149518	0.131306		14	0.398653	0.398653	0.341561	0.130586	0.337197	0.131306
15	0.102732	0.105615	-0.065959	-0.065959	0.332348	0.145599	0.131467	-0.060737	0.132453		15	0.387729	0.387729	0.320625	0.079436	0.368956	0.132453
16	0.207549	0.190618	0.069558	0.069558	0.410558	0.149774	0.223383	0.037417	0.133631		16	0.345479	0.345479	0.270943	0.025675	0.371713	0.133631
17	0.311224	0.274509	0.203403	0.203403	0.473141	0.152111	0.312605	0.138004	0.13484		17	0.278228	0.278228	0.2015	-0.025971	0.346409	0.13484
18	0.404473	0.349409	0.32583	0.32583	0.516564	0.150501	0.392019	0.233405	0.136083		18	0.189676	0.189676	0.11903	-0.07509	0.297859	0.136083
19	0.47981	0.408042	0.428971	0.428971	0.537313	0.142912	0.454995	0.315436	0.137361		19	0.089483	0.089483	0.028992	-0.119993	0.231731	0.137361
20	0.53096	0.445174	0.506712	0.506712	0.534303	0.127868	0.497125	0.376764	0.138675		20	-0.014592	-0.014592	-0.061846	-0.163995	0.153742	0.138675
21	0.55415	0.458497	0.553085	0.553085	0.508242	0.105512	0.516218	0.413628	0.140028		21	-0.115513	-0.115513	-0.144276	-0.198781	0.069791	0.140028
22	0.549241	0.447142	0.566634	0.566634	0.46052	0.07679	0.510954	0.425125	0.141421		22	-0.207311	-0.207311	-0.212937	-0.228505	-0.011097	0.141421
23	0.517772	0.412625	0.548448	0.548448	0.395615	0.044284	0.481869	0.412944	0.142857		23	-0.280914	-0.280914	-0.26334	-0.257445	-0.082195	0.142857
24	0.464369	0.357523	0.501639	0.501639	0.316854	0.009283	0.43175	0.37906	0.144338		24	-0.334395	-0.334395	-0.292459	-0.279701	-0.139103	0.144338
25	0.394279	0.286587	0.431823	0.431823	0.22901	-0.026475	0.364837	0.324916	0.145865		25	-0.364903	-0.364903	-0.300628	-0.283983	-0.180047	0.145865
26	0.312303	0.205842	0.345876	0.345876	0.137852	-0.061822	0.287308	0.258775	0.147442		26	-0.371622	-0.371622	-0.28748	-0.291232	-0.205287	0.147442
27	0.222709	0.120832	0.250567	0.250567	0.04773	-0.09586	0.203847	0.182408	0.149071		27	-0.355877	-0.355877	-0.254374	-0.289101	-0.212551	0.149071
28	0.130349	0.03574	0.152014	0.152014	-0.034541	-0.128537	0.118128	0.102999	0.150756		28	-0.319921	-0.319921	-0.204924	-0.275011	-0.20182	0.150756
29	0.039464	-0.045519	0.055705	0.055705	-0.104811	-0.159077	0.033491	0.02241	0.152499		29	-0.268282	-0.268282	-0.14157	-0.264673	-0.174777	0.152499
30	-0.046015	-0.120605	-0.033288	-0.033288	-0.15924	-0.185788	-0.045839	-0.0534	0.154303		30	-0.203881	-0.203881	-0.069928	-0.254127	-0.133772	0.154303
31	-0.123012	-0.186793	-0.109814	-0.109814	-0.197038	-0.20697	-0.11609	-0.120274	0.156174		31	-0.132353	-0.132353	0.005821	-0.240665	-0.08202	0.156174
32	-0.188935	-0.241664	-0.169064	-0.169064	-0.221612	-0.222796	-0.174063	-0.174794	0.158114		32	-0.056281	-0.056281	0.080161	-0.228157	-0.022278	0.158114
33	-0.240697	-0.282466	-0.209876	-0.209876	-0.233743	-0.233314	-0.21844	-0.215784	0.160128		33	0.019789	0.019789	0.148163	-0.215936	0.040459	0.160128
34	-0.276706	-0.307861	-0.233309	-0.233309	-0.232941	-0.23906	-0.249362	-0.239984	0.162221		34	0.085893	0.085893	0.205299	-0.205467	0.101034	0.162221
35	-0.296486	-0.317855	-0.239567	-0.239567	-0.220846	-0.239901	-0.266003	-0.248191	0.164399		35	0.140641	0.140641	0.247946	-0.197812	0.15727	0.164399
36	-0.301284	-0.313339	-0.230453	-0.230453	-0.202103	-0.237039	-0.269497	-0.240971	0.166667		36	0.181698	0.181698	0.274833	-0.194263	0.205515	0.166667
37	-0.292811	-0.297255	-0.207133	-0.207133	-0.177478	-0.231576	-0.262386	-0.218881	0.169031		37	0.209579	0.209579	0.287119	-0.19335	0.241611	0.169031
38	-0.273734	-0.27182	-0.172084	-0.172084	-0.151753	-0.224339	-0.245241	-0.1862	0.171499		38	0.222917	0.222917	0.284689	-0.194268	0.264209	0.171499
39	-0.247247	-0.240125	-0.128566	-0.128566	-0.126373	-0.216508	-0.221398	-0.146146	0.174078		39	0.222948	0.222948	0.268761	-0.196477	0.273118	0.174078
40	-0.216171	-0.205298	-0.081095	-0.081095	-0.104851	-0.209369	-0.193253	-0.101932	0.176777		40	0.209892	0.209892	0.242507	-0.198161	0.266428	0.176777
41	-0.182544	-0.169472	-0.033757	-0.033757	-0.08763	-0.203021	-0.163985	-0.058214	0.179605		41	0.185503	0.185503	0.208292	-0.198822	0.247122	0.179605
42	-0.14879	-0.136274	0.009597	0.009597	-0.072142	-0.198199	-0.136893	-0.017044	0.182574		42	0.152941	0.152941	0.168944	-0.199409	0.217311	0.182574
43	-0.117193	-0.108694	0.045447	0.045447	-0.069765	-0.19458	-0.114123	0.018173	0.185695		43	0.115294	0.115294	0.126159	-0.195582	0.179208	0.185695
44	-0.089212	-0.088809	0.070819	0.070819	-0.077201	-0.19304	-0.097183	0.043792	0.188982		44	0.075819	0.075819	0.081947	-0.188756	0.135937	0.188982
45	-0.06707	-0.077807	0.083706	0.083706	-0.093077	-0.192856	-0.087428	0.059895	0.19245		45	0.037682	0.037682	0.040716	-0.180613	0.089212	0.19245
46	-0.053367	-0.075713	0.083872	0.083872	-0.116251	-0.194258	-0.085957	0.065403	0.196116		46	0.00516	0.00516	0.004355	-0.168192	0.042474	0.196116
47	-0.049107	-0.08181	0.07176	0.07176	-0.14482	-0.197647	-0.093289	0.059012	0.2		47	-0.021235	-0.021235	-0.023842	-0.152973	-0.000656	0.2
48	-0.053904	-0.095934	0.048596	0.048596	-0.176789	-0.203462	-0.108586	0.044473	0.204124		48	-0.039849	-0.039849	-0.043281	-0.137618	-0.038088	0.204124
49	-0.067452	-0.117236	0.016392	0.016392	-0.20875	-0.210038	-0.129842	0.020049	0.208514		49	-0.049059	-0.049059	-0.051754	-0.120112	-0.068087	0.208514
50	-0.088562	-0.14401	-0.021929	-0.021929	-0.238523	-0.216948	-0.155144	-0.012116	0.213201		50	-0.049267	-0.049267	-0.050433	-0.102157	-0.088714	0.213201
51	-0.115381	-0.173713	-0.064177	-0.064177	-0.266145	-0.223407	-0.182823	-0.049675	0.218218		51	-0.041265	-0.041265	-0.038837	-0.082753	-0.099991	0.218218
52	-0.145819	-0.203298	-0.107056	-0.107056	-0.291429	-0.22918	-0.210215	-0.089319	0.223607		52	-0.025168	-0.025168	-0.017783	-0.063079	-0.101748	0.223607
53	-0.176699	-0.230972	-0.147603	-0.147603	-0.310527	-0.234177	-0.235556	-0.128133	0.229416		53	-0.001742	-0.001742	0.013745	-0.043226	-0.095358	0.229416
54	-0.205958	-0.254404	-0.183495	-0.183495	-0.324185	-0.238973	-0.257031	-0.164308	0.235702		54	0.027825	0.027825	0.051529	-0.022907	-0.080167	0.235702
55	-0.231553	-0.271661	-0.212453	-0.212453	-0.330063	-0.242853	-0.272981	-0.196233	0.242536		55	0.062218	0.062218	0.094746	-0.001738	-0.058991	0.242536
56	-0.252337	-0.284052	-0.233736	-0.233736	-0.32603	-0.245145	-0.28328	-0.22247	0.25		56	0.09952	0.09952	0.14021	0.019927	-0.033902	0.25
57	-0.26727	-0.289148	-0.247242	-0.247242	-0.310658	-0.244742	-0.286518	-0.240487	0.258199		57	0.136042	0.136042	0.182565	0.038109	-0.004342	0.258199
58	-0.276226	-0.287011	-0.252095	-0.252095	-0.286657	-0.240351	-0.282232	-0.247684	0.267261		58	0.168054	0.168054	0.215138	0.055879	0.027132	0.267261
59	-0.278884	-0.277098	-0.247993	-0.247993	-0.255653	-0.232253	-0.271264	-0.248498	0.27735		59	0.193691	0.193691	0.233527	0.069782	0.05959	0.27735
60	-0.273753	-0.260027	-0.235872	-0.235872	-0.2206	-0.220284	-0.254256	-0.241601	0.288675		60	0.209337	0.209337	0.237726	0.075692	0.087887	0.288675
61	-0.260098	-0.236864	-0.216607	-0.216607	-0.182981	-0.205513	-0.232665	-0.227811	0.301511		61	0.212921	0.212921	0.231463	0.074275	0.110495	0.301511
62	-0.238796	-0.208628	-0.191863	-0.191863	-0.145394	-0.187214	-0.208209	-0.208758	0.316228		62	0.20548	0.20548	0.217415	0.064756	0.125772	0.316228
63	-0.210107	-0.175917	-0.163429	-0.163429	-0.109958	-0.165822	-0.181177	-0.186124	0.333333		63	0.190514	0.190514	0.198867	0.05277	0.132302	0.333333
64	-0.175447	-0.138774	-0.132701	-0.132701	-0.077395	-0.142909	-0.150252	-0.160194	0.353553		64	0.171729	0.171729	0.177008	0.044266	0.130401	0.353553
65	-0.137085	-0.098867	-0.101242	-0.101242	-0.046895	-0.118352	-0.116684	-0.132507	0.377964		65	0.149566	0.149566	0.152974	0.041974	0.119983	0.377964
66	-0.097547	-0.060611	-0.0706	-0.0706	-0.021108	-0.092283	-0.082622	-0.10174	0.408248		66	0.126201	0.126201	0.128266	0.046852	0.104588	0.408248
67	-0.060278	-0.028921	-0.042067	-0.042067	-0.00089	-0.065861	-0.05112	-0.072611	0.447214		67	0.103499	0.103499	0.102749	0.053679	0.086833	0.447214
68	-0.029084	-0.007519	-0.018868	-0.018868	0.012189	-0.040792	-0.026371	-0.044525	0.5		68	0.080377	0.080377	0.077977	0.056813	0.067107	0.5
69	-0.007837	0.001143	-0.002944	-0.002944	0.016343	-0.019287	-0.01167	-0.022271	0.57735		69	0.057081	0.057081	0.054199	0.048458	0.047743	0.57735
70	0.002213	0.000888	0.00405	0.00405	0.011751	-0.005151	-0.006831	-0.009551	0.707107		70	0.035779	0.035779	0.032278	0.028673	0.030563	0.707107
71	0.00292	-0.001865	0.003146	0.003146	0.001086	0.000574	-0.005879	-0.005806	1		71	0.016297	0.016297	0.013384	0.007725	0.014438	1
72	0	0	0	0	0	0	0	0			72	0	0	0	0	0
[truncated: 23 more columns]

## Sheet: FIGURE 2
B - Waveform width at 50% [h]				C - ZT of peak MUA [h]			D - Proportion of silent/active recording locations						F - sMUA [Hz] in individual active recording locations
	AP	NTS		AP	NTS			AP					AP			NTS
	6.83333	8.66667		10.5	14.5			Day	Night				Day	Night		Day	Night
	11.3333	9.5		9.66667	11		#silent	116	76				7.9	7.78278		0.208889	1.20056
	7.66667	5.5		12.5	13.8333		#active	91	101				1.22056	3.40222		0.553889	2.16111
	9	1.83333		10.3333	7.5								0.154444	11.8122		0.452778	2.78333
	8.83333	6.83333		6.5	3.08333			NTS					0.349444	3.49889		1.30778	1.34611
	7.16667	6		9.66667	10.6389			Day	Night				0.836667	8.79278		0.068889	10.5789
	8.5	10.3333		7	16.1667		#silent	321	206				0.712222	11.2311		3.78444	10.1628
	8.66667	6.83333		6.33333	10.6667		#active	384	458				0.232778	1.11778		2.08111	2.48833
	8.5	6.5		5.16667	8.5								6.795	30.5644		0.051111	1.80611
	6.66667	5.83333		8.5	10.6667								12.7428	7.50278		2.52111	5.56167
	4.5	8.33333		10	7.66667								22.1489	23.6939		1.40278	0.479444
	12.6667	7.16667		11.5	6								15.3583	0.660556		0.533889	2.61333
	14	3.16667		12.5	12.5								0.560556	0.464444		0.206111	0.544444
	11.1667	9		11.1667	7.66667								0.222222	0.525		0.14	13.3867
	9.66667	5.5		7.33333	15.3333								6.25722	1.56667		0.051667	2.27333
	6.5	1.83333		9	11								0.194444	2.25556		0.310556	3.58333
	14.3333	5.33333		17.1667	10.8333								0.627778	3.59389		4.79111	3.49556
	6.5	4.33333		8	8.83333								2.75222	12.2		0.061111	10.1439
	15	4.5		9.5	11								0.556111	16.5244		0.02	9.93667
		4.66667			9.66667								1.58389	9.02944		2.09389	1.10556
		4.16667			7								0.127222	3.84944		7.39278	0.483333
		5.33333			10.5								0.058333	10.2933		2.645	1.75167
		5.66667			7.33333								8.88	6.58333		0.099444	2.28
		3.83333			9.5								0.278333	11.8183		0.034444	0.565
		9			5.66667								2.28167	22.76		1.13833	3.23
		2.16667			9.83333								11.4922	13.9206		0.211111	1.195
		3			9								9.43056	1.17333		0.133889	0.278889
		1.83333			8.66667								11.1822	0.956111		2.95389	1.37889
		5.33333			9.16667								21.0206	7.91611		0.947222	0.305556
		2.83333			6.83333								1.96389	3.85389		0.136111	0.605
		4.66667			9.16667								0.213889	11.7894		4.60111	0.147222
		5.16667			8.66667								9.02556	2.69444		0.090556	0.144444
		3.5			8								3.64333	0.420556		2.99	2.08389
		5.83333			10.3333								0.463889	0.797222		0.126111	0.894444
		3.5			9								0.093889	0.410556		0.205	3.21222
		5.5			6.33333								1.50833	3.49167		5.01333	0.548889
		3.16667			11								0.059286	13.4633		0.913889	0.057222
		2			6.66667								0.485714	19.6528		0.796111	0.670556
		3.66667			12.6667								0.097778	0.642778		2.55611	1.42944
		5.66667			13.8333								0.065556	1.11611		0.118889	0.222778
		4.5			12								0.471111	7.98389		3.405	5.06333
		7.16667			6.5								0.341111	4.55389		1.29056	0.209444
		1.66667			11.1667								7.56722	4.395		2.43889	4.73222
		7.5			8.33333								25.5822	1.58222		2.335	0.497222
		11			8.66667								30.7106	1.40944		3.18389	2.01778
		0.5			4.66667								6.17833	2.12667		4.98444	0.050556
		7			7.33333								0.175556	13.4533		0.094444	1.61444
		5.16667			8.5								0.391111	3.45222		0.603889	0.438889
		4.33333			8.5								6.02111	52.4728		0.235	2.33889
		5.16667			9.33333								1.25722	25.7033		0.273889	0.160556
		5.66667			9.66667								11.2511	25.3417		0.092222	1.19111
		2.83333			15.5								0.665556	2.10389		1.14944	0.123889
		3.66667			7.83333								0.816111	0.107778		1.215	0.721111
		11			12.1667								34.4022	4.13556		0.400556	0.633889
		4.16667			8.83333								9.52722	0.077222		0.621667	0.141111
		3.33333			5.16667								6.36333	0.197222		0.35	0.412222
		3.5			12.6667								0.059444	4.38667		1.13056	3.03556
		10			10.8333								10.2617	1.80833		0.113333	0.717222
													0.237222	8.58167		1.82	0.23
													13.8911	18.6028		0.309444	0.560556
													1.31333	2.69389		0.196111	1.19222
													2.06056	0.562778		1.25722	2.42222
													6.18778	3.57556		0.208333	11.4922
													2.06722	9.14611		0.183333	2.86111
													18.0983	5.50389		0.077222	1.37222
													1.83556	0.841111		0.653889	0.202778
													1.81278	3.82722		0.381111	0.301111
													0.163333	4.23222		0.724444	3.24611
													1.06833	0.362778		0.753889	0.535556
													0.970556	21.4406		0.667778	0.568889
													0.097222	7.195		0.049444	0.177778
													2.43111	1.01278		2.93	1.4
													0.697778	0.192222		0.288333	0.409444
													1.05667	0.369444		0.257778	1.29
													1.84389	0.076667		0.203889	1.145
													0.572222	28.1578		0.388333	7.76556
													0.588889	8.41611		0.324444	1.30611
													0.006667	16.3011		1.03556	1.98333
													8.75445	2.68333		3.64944	1.34222
													5.20611	0.371111		0.396111	9.53278
													8.68944	6.92667		0.376667	0.79
													0.027223	19.0028		0.456667	0.300556
													11.9644	4.83333		0.162778	0.409444
													9.69778	15.5039		0.365556	0.150556
													0.195556	0.853889		1.31389	1.32833
													17.16	0.365556		1.825	1.29
													1.47667	0.075		0.510556	2.63111
													13.5956	0.647778		0.083333	1.65667
													7.14667	6.33389		0.932778	0.177778
													9.59889	28.2011		0.603889	2.36333
													0.066667	0.121667		1.51778	0.607778
													1.70667	7.15167		0.318333	4.38389
														5.62333		0.520556	0.128889
														6.61167		0.663333	1.16056
														5.34278		3.41889	0.416667
														7.325		5.95222	0.236667
														9.99667		0.183889	0.444444
														3.54333		0.411667	0.425
														8.60889		0.397778	2.08444
														36.4772		0.24	0.125556
														5.53722		0.074444	1.54167
														0.450556		0.027222	1.17889
																0.991667	1.35667
																0.881111	2.05667
																2.75222	2.93278
																9.50056	0.641111
																1.46944	7.60167
																0.151111	6.63778
																0.320556	0.281667
																0.017222	2.44
																0.397222	9.47944
																0.408889	5.65056
																0.126111	0.485
																2.47667	2.07944
																1.39222	0.215556
																5.14444	0.23
																0.949444	1.09889
																1.53389	0.18
																0.118333	0.398333
																2.51278	1.57111
																0.486667	4.01444
																4.86056	1.17111
																0.828889	0.447222
																5.56889	0.21
																0.791111	0.292222
																0.326111	0.344444
																0.254444	0.543889
																0.318889	1.53
																0.609444	0.423333
																2.06556	0.170556
																2.25833	2.83444
																3.08778	2.15167
																3.50333	2.05056
																1.00611	0.093333
																1.12722	0.055
																1.21667	4.43611
																5.91889	0.062222
																0.562222	1.56111
																0.392222	0.346667
																0.658333	2.815
																0.316667	1.90556
																0.402222	0.692222
																1.15444	0.678889
																0.077778	0.137778
																0.115	2.86778
																0.055	1.10389
																0.173333	3.72111
																0.126111	3.84444
																0.076667	0.665
																0.09	0.285
																0.113333	0.919444
																0.347778	1.42833
																0.153333	0.636111
																0.260556	0.798333
																0.956111	2.17778
																0.423889	0.232222
																1.52389	5.765
																3.39167	2.67111
																0.022222	0.191667
																5.15167	3.01278
																0.149444	0.218333
																0.094444	0.284444
																1.56389	1.86278
																0.118889	5.61833
																0.049444	2.26667
																0.117778	0.993333
																1.975	3.32333
																3.065	0.451111
																3.40611	2.20333
																0.174444	0.16
																0.177778	4.78333
																0.036111	1.015
																0.112222	0.143333
																0.1	0.41
																0.978889	0.266667
																5.79278	0.316111
																0.298889	0.222222
																0.182222	4.23722
																0.020556	1.94667
																0.33	0.605
																0.496667	0.068333
																0.353333	0.246667
																0.022778	0.081667
																0.72	1.845
																0.093889	0.303889
																2.15722	0.286111
																0.027143	0.103333
																0.046429	3.97833
																0.452857	0.226667
																0.215	1.06222
																0.087143	0.982222
																4.44786	0.151667
																7.47143	4.68222
																0.391667	0.297778
																4.45	0.643889
																0.076667	4.29
																0.835	1.07222
																0.032778	0.295556
																0.112778	2.55111
																0.117222	0.490556
																0.086111	1.02611
																0.054444	0.087778
																1.55222	0.565
																3.68556	0.142222
																0.084444	0.137778
																1.83722	2.32444
																2.42111	0.628333
																0.100556	1.50667
																0.222778	0.140556
																1.11333	3.97833
																0.188889	0.388333
																0.145556	3.435
																0.019444	0.348889
																0.083889	0.211111
																0.046111	0.843889
																0.350556	0.231667
																0.469444	1.16611
																0.313889	0.710556
																0.014444	0.153333
																4.21778	4.04444
																3.61889	6.16833
																3.39833	1.51778
																0.11	0.485556
																0.202778	1.01056
																3.70278	1.23889
																0.393333	1.73222
																0.079444	1.69389
																1.15333	0.940556
																18.7	2.77167
																0.028333	2.91444
																0.031111	7.28389
																0.178889	0.591667
																0.087222	0.096111
																0.460556	1.17889
																0.207778	4.32889
																0.111667	0.973333
																0.078333	0.393889
																0.239444	0.022778
																0.125556	0.037222
																0.500556	0.305556
																0.121111	1.30111
																0.904444	0.084444
																0.13	0.081111
																1.50944	0.931111
																0.500556	0.023889
																2.57444	0.082778
																0.072222	5.26611
																0.625	6.13278
																1.71444	5.84556
																0.277222	1.90833
																0.458889	3.70278
																0.36	0.177222
																3.97333	1.20944
																1.47611	0.368889
																0.878889	0.309444
																0.038889	0.185
																0.057778	0.126667
																0.183333	1.63667
																1.47944	0.555556
																1.96667	3.91556
																0.069444	1.96222
																0.668333	1.715
																0.165556	0.158889
																1.545	0.718889
																0.703333	6.57556
																0.682222	0.101667
																0.038889	0.097778
																0.014444	3.63278
																0.431111	1.78667
																0.013333	0.043333
																0.082222	1.21056
																0.072778	0.595
																0.186111	1.02389
																0.335	2.31667
																0.011111	1.24
																1.49278	0.026667
																0.126111	0.094444
																0.285555	0.472778
																0.310555	0.342222
																0.097222	0.165
																0.034444	1.14389
																0.095	13.2533
																1.00444	2.695
																0.077778	1.83222
																0.850555	1.155
																0.788333	0.305556
																0.056111	0.596667
																0.128889	0.432778
																1.37333	8.31056
																0.510555	5.79389
																0.124444	4.20944
																1.345	0.276667
																0.900555	0.333333
																0.069444	1.58389
																0.152222	0.292222
																3.04667	0.278333
																1.09222	0.796667
																0.824444	1.14111
																0.046111	1.20167
																0.070556	5.08333
																1.62444	1.90333
																0.890556	0.277778
																0.102778	1.46
																1.16111	1.70944
																1.18333	3.24444
																0.036111	3.37222
																0.114444	1.99944
																0.025556	3.94889
																0.386667	0.165556
																0.683889	1.61722
																0.138333	3.68444
																0.320556	4.65222
																1.01944	3.18944
																3.81389	1.45722
																3.12889	1.20111
																0.031111	3.20278
																0.013889	1.65389
																0.529444	3.46611
																0.277778	1.00778
																0.087778	0.157222
																1.56445	1.38833
																1.63056	0.251111
																2.19278	1.51167
																1.30111	0.933333
																0.471667	0.088889
																3.48056	0.087222
																0.561667	0.176667
																0.11	0.243889
																0.104445	0.185556
																0.901667	0.460556
																1.00944	0.226111
																0.007778	0.663333
																0.047223	0.026667
																0.041667	0.021111
																0.035	0.013889
																0.071111	0.558889
																0.076111	0.386111
																0.039445	1.53444
																1.16778	3.96333
																1.72111	0.732222
																0.453333	1.09278
																1.51278	2.66667
																0.016667	1.10667
																5.09056	0.663889
																0.360556	1.40833
																0.824444	0.490556
																0.843333	4.88111
																0.515	0.842222
																0.531111	0.731667
																0.647222	0.037222
																0.588889	3.73389
																0.198333	2.13944
																0.387778	0.317778
																0.303333	0.173889
																3.34333	0.080556
																1.07333	0.131667
																3.20056	0.416111
																0.042222	1.38889
																1.19	0.278889
																0.236667	4.33667
																0.011111	2.94167
																1.06333	0.254444
																0.078333	0.569444
																0.018889	0.093333
																0.718333	0.006667
																0.225556	0.176667
																1.27944	6.63722
																3.88167	0.526667
																0.428333	0.398889
																0.7	0.978889
																5.55278	0.719444
																0.173889	0.135
																2.41167	1.69222
																0.162222	1.86111
																0.074444	0.563333
																1.66056	1.25944
																0.011111	0.575
																1.39889	2.33
																0.085	0.497222
																0.218333	0.072222
																0.125556	0.134444
																0.307222	0.149444
																0.160556	0.062222
																1.48	0.816111
																0.013333	3.15889
																	2.29722
																	0.078333
																	0.330556
																	5.91778
																	0.163333
																	0.347222
																	1.05222
																	5.05167
																	0.273889
																	2.57167
																	2.04667
																	0.488333
																	4.26
																	2.31222
																	0.041667
																	2.61944
																	2.25667
																	2.01278
																	1.17944
																	0.806667
																	2.06167
																	0.910556
																	1.57333
																	0.210556
																	0.148889
																	1.41333
																	0.823889
																	0.225
																	3.01833
																	2.065
																	5.33389
																	1.35278
																	0.092778
																	3.21611
																	2.86667
																	1.31111
																	4.52833
																	2.15833
																	0.507778
																	2.18667
																	0.319444
																	0.037222
																	0.553333
																	3.44556
																	1.32611
																	1.95278
																	1.53778
																	0.032222
																	0.606667
																	0.322778
																	4.895
																	2.55167
																	0.932778
																	1.60667
																	4.18444
																	2.57333
																	2.675
																	2.96222
																	0.359444
																	0.08
																	3.00222
																	1.00056
																	2.72889
																	5.49389
																	0.397222
																	1.50722
																	4.99056
																	1.42333
																	8.25333
																	0.438333
																	0.288333
																	0.33
																	2.68722
																	0.526111

## Sheet: FIGURE 3
D - Spike density change for excitation					D - Spike density change for inhibition					E - Proportion of excitations/inhibitions
	Excitation					Inhibition					Day	Night
	Day	Night				Day	Night			#excitation	27	24
	313.531	429.667				-65.1892	-54.2922			#inhibition	12	6
	104.816	59.3746				-113.174	-119.079
	115.464	153.727				-39.7868	-130.658
	122.821	404.707				-75.1014	-57.1144
	183.641	106.779				-132.775	-61.8575
	134.08	403.653				-95.0417	-145.655
	148.811	581.234				-122.823
	156.14	450.753				-42.2828
	414.769	347.464				-55.3351
	141.052	670.802				-14.1524
	91.5334	286.08				-23.3342
	78.8163	110.441				-70.1607
	99.1028	230.636
	58.432	370.822
	75.4182	392.546
	91.468	199.473
	631.441	669.527
	254.45	127.145
	575.826	301.007
	242.169	322.942
	289.206	174.707
	201.27	318.345
	451.409	264.475
	318.497	114.04
	219.051
	506.774
	38.1697

## Sheet: FIGURE 4
C - Damping rate									D - Period [h]					F - Rayleigh plots for phase clustering [CT of peak]														G - Damping rate (AP)										H - Phase clustering (AP)
	Damping [% of Day2]									AP	NTSc	NTSd			AP							NTS							Damping [% of Day2]										Synchrony parameter r
	NTS connected				NTS disconnected				Slice#1	24	23	21.6667			Baseline	TTX		Baseline	Vehicle			Baseline	TTX		Baseline	Vehicle			TTX					vehicle					TTX						vehicle
	Day2	Day3	Day4		Day2	Day3	Day4		Slice#2	24.6667	24	22		Cell#1	12.5	3.5	Cell#1	9	5		Cell#1	8	6	Cell#1	11.75	8.75			Day2	Day3	Day4			Day2	Day3	Day4			Day2	Day3	Day4	Day5			Day2	Day3	Day4	Day5
Slice#1	100	52.0317	16.6083		100	46.1208	32.8151		Slice#3	25	26	23.3333		Cell#2	12.5	10.5	Cell#2	8	4		Cell#2	9	11	Cell#2	7.75	9.75		Slice#1	100	26.0428	13.1431		Slice#1	100	36.8635	23.8932		Slice#1	0.917951	0.51656	0.176732	0.212729		Slice#1	0.841927	0.86213	0.788928	0.692781
Slice#2	100	40.9062	36.496		100	46.6712	31.8992		Slice#4	25	26.3333	21		Cell#3	13.5	9.5	Cell#3	11	9		Cell#3	10	4	Cell#3	8.75	10.75		Slice#2	100	26.7661	5.17146		Slice#2	100	105.069	60.5277		Slice#2	0.962402	0.606824	0.49471	0.209148		Slice#2	0.971015	0.922611	0.725083	0.582888
Slice#3	100	57.0881	43.895		100	56.1295	27.1531		Slice#5	23.6667	23.6667	19.6667		Cell#4	10.5	8.5	Cell#4	9	6		Cell#4	8	10	Cell#4	6.75	8.75		Slice#3	100	96.4702	43.0818		Slice#3	100	40.3236	20.8791		Slice#3	0.902374	0.638842	0.573891	0.547239		Slice#3	0.918616	0.610699	0.522477	0.358921
Slice#4	100	89.2879	41.4044		100	36.6167	12.4009							Cell#5	8.5	3.5	Cell#5	7	7		Cell#5	11	10	Cell#5	9.75	7.75		Slice#4	100	133.959	105.405		Slice#4	100	79.8197	51.2714		Slice#4	0.76503	0.742193	0.637472	0.517916		Slice#4	0.801373	0.654193	0.545002	0.285919
Slice#5	100	44.0334	33.1145		100	65.4938	21.4905							Cell#6	11.5	10.5	Cell#6	9	6		Cell#6	10	15	Cell#6	9.75	6.75							Slice#5	100	98.9644	115.299								Slice#5	0.685783	0.686092	0.530626	0.618946
														Cell#7	9.5	8.5	Cell#7	11	8		Cell#7	10	10	Cell#7	9.75	11.75
														Cell#8	11.5	17.5	Cell#8	9	9		Cell#8	13	16	Cell#8	7.75	5.75
														Cell#9	12.5	10.5	Cell#9	9	8		Cell#9	10	8	Cell#9	6.75	7.75
														Cell#10	12.5	13.5	Cell#10	10	8		Cell#10	9	17	Cell#10	4.75	11.75
														Cell#11	10.5	7.5	Cell#11	10	7		Cell#11	13	12	Cell#11	12.75	2.75
														Cell#12	9.5	5.5	Cell#12	9	7		Cell#12	11	9	Cell#12	7.75	5.75
														Cell#13	11.5	4.5	Cell#13	9	9		Cell#13	11	21	Cell#13	9.75	10.75
														Cell#14	9.5	13.5	Cell#14	9	9		Cell#14	10	12	Cell#14	11.75	14.75
														Cell#15	12.5	6.5	Cell#15	9	8		Cell#15	9	11	Cell#15	13.75	15.75
														Cell#16	14.5	5.5	Cell#16	9	8		Cell#16	12	5	Cell#16	7.75	7.75
														Cell#17	13.5	9.5	Cell#17	8	10		Cell#17	11	10	Cell#17	9.75	7.75
														Cell#18	14.5	6.5	Cell#18	10	9		Cell#18	10	17	Cell#18	11.75	9.75
																	Cell#19	9	6		Cell#19	10	16	Cell#19	12.75	9.75
																	Cell#20	10	9		Cell#20	13	27	Cell#20	9.75	8.75
																					Cell#21	8	18	Cell#21	7.75	5.75
																					Cell#22	8	4	Cell#22	10.75	18.75
																					Cell#23	10	18	Cell#23	13.75	19.75
																					Cell#24	12	17	Cell#24	9.75	7.75
																					Cell#25	11	13	Cell#25	5.75	4.75
																					Cell#26	10	20	Cell#26	12.75	10.75
																								Cell#27	9.75	9.75
[truncated: 18 more columns]

## Sheet: FIGURE 5
B - Mean grey values of Evans Blue dye penetration into the NTS							C - qPCR for tight juction proteins genes
LD							Cldn5
Whole ZT1	Whole ZT13	Medial ZT1	Medial ZT13	Lateral ZT1	Lateral ZT13		CT0	CT6	CT12	CT18
15.0614	37.9552	21.265	58.674	7.865	17.0905		0.8942	0.6542	0.4076	0.8059
20.4111	71.3051	25.4555	99.756	15.313	35.7635		1.0134	0.5478	0.7455	1.3341
17.2988	40.2886	28.5375	55.302	3.8735	19.4575		1.4339	0.5389	0.6581	0.6276
13.794	42.0139	21.019	52.5145	6.3765	27.799		0.8849	0.752	0.4958	0.4133
10.9789		18.2785		3.317			0.8697		0.3803	0.64
DD							Tjp1
Whole CT1	Whole CT13	Medial CT1	Medial CT13	Lateral CT1	Lateral CT13		CT0	CT6	CT12	CT18
11.1534	47.7737	11.355	63.5585	7.646	31.1685		1.0765	1.0183	0.8766	1.0608
13.4802	22.5144	16.6825	30.2775	9.5085	12.6675		0.9071	0.7356	0.8508	1.3166
20.2753	40.6955	25.9665	48.9695	14.6945	29.9725		0.9779	0.8871	0.9559	0.9874
31.4658	42.8719	40.463	57.6475	22.954	22.6145		1.1075	0.9377	0.8337	1.0116
11.2228	36.4476	16.5425	49.3555	6.5215	22.683		0.9456			1.0389
	38.3618		53.9375		20.6315

## Sheet: FIGURE 6
A - Cholecystokinin				B - Glucose				C - Ghrelin				D - Orexin A				E - qPCR for cholecystokinin receptor gene					F - qPCR for ghrelin receptor gene					G - qPCR for orexin receptors genes
	Day	Night			Day	Night			Day	Night			Day	Night		Cckbr					Ghsr					Hcrtr1
#non-responsive	31	22		#non-responsive	57	42		#non-responsive	27	29		#non-responsive	29	33		CT0	CT6	CT12	CT18		CT0	CT6	CT12	CT18		CT0	CT6	CT12	CT18
#activated	69	80		#activated	16	13		#activated	20	37		#activated	65	76		0.7471	0.7732	0.7293	0.9962		0.586	0.7728	0.6631	1.1141		1.1572	0.9019	1.1582	1.4233
				#inhibited	7	2		#inhibited	6	0						0.783	0.8858	0.9315	1.3244		1.7531	0.9643	0.7119	1.75		0.8821	1.2873	1.4381	1.7089
																1.6108	0.6442	0.7917	0.8287		0.9246	0.8014	0.866	1.2675		1.0479	1.0383	1.1935	0.9945
																1.0612	0.7247	0.9133	1.3455		0.8218	0.7703	1.2349	1.2178		0.9348	0.9796		1.4047
	MUA change				MUA change				MUA change				MUA change						1.4393		1.2812			1.1289					1.3784
	Day	Night			Day	Night			Day	Night			Day	Night
	1.46667	1.92833			2.55167	3.74667			0.095	5.955			3.97119	1.56833												Hcrtr2
	1.04	1.22333			0.645	3.06833			0.215	0.313333			0.976667	2.865												CT0	CT6	CT12	CT18
	0.521667	5.465			0.053333	2.50432			0.835	0.658333			0.231667	0.268333												1.3385	0.7344	1.2614	1.6239
	0.335	1.485			1.70333	5.53433			0.203123	4.79167			1.495	1.47												1.0477	0.9625	0.8423	1.3971
	2.92768	2.06571			1.95167	3.26			1.28556	0.331667			1.29833	0.755												0.9462	1.1099	1.0269	1.2232
	0.406667	1.265			1.44333	2.475			0.46	0.616667			0.676667	0.59546												1.2543	1.1784	0.8302	1.2305
	0.488333	2.47395			3.75333	3.14333			2.23778	2.36389			1.00833	1.57333												0.6009			1.9956
	3.375	1.1205			0.5975	2.78833			0.875	0.381667			2.7555	0.59
	0.951667	0.755			3.39024	1.10333			1.62667	0.615			3.50111	2.94333
	0.8675	1.27167			2.55833	1.09322			1.33	1.9266			0.236667	1.54833
	0.245	1.96833			0.033955	1.57292			0.093718	1.60333			1.44148	6.04833
	0.42197	4.885			0.755476	1.395			0.24	10.6045			2.05245	8.94309
	0.886667	9.315			1.93167	0.9199			0.95	2.08833			0.403333	1.14167
	3.50227	8.71917			0.645952				3.5309	0.638333			1.75611	4.07667
	2.94647	4.42778			0.128333				0.158333	0.696667			0.631667	1.16
	0.844048	2.36833			1.195				0.583333	3.05884			0.638333	3.92619
	1.43955	3.84944							6.415	1.25167			1.86113	0.426667
	7.29192	4.835							3.11502	7.73855			3.5788	7.0575
	4.4325	1.04833							1.33	1.83333			0.27	5.715
	0.011	3.67095							0.215	2.87333			3.41017	2.82
	4.64654	3.64905								1.37048			1.16536	4.02333
	2.22138	3.55								1.04667			1.02667	1.635
	0.00312	4.68405								1.53667			1.01333	12.1467
	0.476	0.48								1.115			0.845	2.02333
	0.951667	1.115								0.292886			0.923333	2.72833
	4.49333	3.72333								2.58667			1.12167	4.43944
	1.07333	2.90167								6.72597			12.1886	3.545
	11.8217	3.91214								1.28337			0.481667	0.288333
	0.759286	4.395								1.5377			2.475	1.535
	0.855	0.903333								0.86			14.7533	3.38722
	10.8133	4.68452								5.89067			0.898889	3.17167
	2.17167	1.94833								4.16727			3.65333	1.32333
	4.10357	11.3467								1.38678			9.755	13.09
	0.673485	1.51909								1.28337			3.28556	2.83546
	0.546667	5.30333								4.1593			0.55	1.34833
	3.94278	1.04833								4.50408			1.28167	0.543333
	2.43889	10.4067								1.02313			4.38833	14.17
	8.08667	1.02667											0.23	0.344286
	6.42833	1.10833											3.085	2.565
	1.93	0.381667											12.0155	2.01667
	1.525	2.0419											1.28833	3.65667
	5.63	0.518333											1.96833	2.49286
	1.425	2.90095											6.29929	1.825
	8.31667	5.82333											0.183623	6.14833
	5.83833	1.53167											0.353243	4.96167
	3.57389	4.65151											2.1	3.875
	2.58167	3.14333											1.035	4.46333
	1.08833	2.54833											1.935	2.57833
	1.45667	9.57833											1.46	2.07929
	3.03667	3.36024											0.891667	3.69333
	4.01833	1.875											0.465	4.69
	5.37	2.01905											1.42333	0.6
	1.50833	6.59524											0.886667	3.71333
	7.48167	0.781667											0.225	4.35167
	2.17167	1.29667											0.177576	1.01364
	0.177857	1.455											1.415	5.275
	5.84667	3.59											2.41667	7.77667
	2.2	3.57667											2.53167	2.46167
	4.5	3.44917											4.065	1.77333
	0.626667	0.508333											1.80833	2.75333
	5.54333	1.96556											6.54167	8.15667
	2.64	7.32											0.615	1.04333
	5.29	7.55167											3.99333	1.51667
	6.90143	1.45667											2.40333	1.4025
	0.381667	3.11167											0.551667	4.16
	3.17048	19.945												8.40167
	2.35	3.97												1.6925
	1.80667	0.57												17.975
	0.958333	5.86222												0.358333
		3.72333												8.675
		3.29167												1.5525
		2.06548												2.06333
		1.39												2.16
		2.46333												8.09
		5.95833												11.82
		11.7267												6.6
		9.43333
		3.255
		1.685
		6.32167
